# Supplementary material for: Management of Out-of-Hospital Cardiac Arrest during COVID-19: A Tale of Two Cities
Source: J Clin Med. 2022 Sep 1;11(17):5177. doi: 10.3390/jcm11175177 (PMC9457434; doi:10.3390/jcm11175177)
Supplement: Supplementary file 1 [file jcm-11-05177-s001.zip]

Archive with 1 entries (1 files):
- jcm-1872932-supplementary.pdf
